# Supplementary material for: SPACA6-hosted miR-99b~125a~let-7e cluster shapes melanoma resistance by modulating mTOR-mediated immunosuppression
Source: Front Immunol. 2026 Jan 2;16:1719461. doi: 10.3389/fimmu.2025.1719461 (PMC12808473; doi:10.3389/fimmu.2025.1719461)
Supplement: Supplementary file 2 [file Table1.xlsx]

## Sheet: Table S1 
Supplementary Table 1. List of reagents used in the study.
Drugs	Catalog	Company
PLX4032	S1267	Selleck
Rapamycin	A-275	Biomol
Gene/miR PCR probe ID	Assay ID
SPACA6	Hs01383815_m1	Thermo Fisher Scientific
TGFB	Hs00998133_m1	Thermo Fisher Scientific
CD274	Hs01125301_m1	Thermo Fisher Scientific
PDCD1L2	Hs01057777_m1	Thermo Fisher Scientific
MITF	Hs00165156_m1	Thermo Fisher Scientific
CCL2	Hs00234140_m1	Thermo Fisher Scientific
IL6	Hs00985639_m1	Thermo Fisher Scientific
CXCL8	Hs00174103_m1	Thermo Fisher Scientific
ADCY1	Hs00299832_m1	Thermo Fisher Scientific
GNAI1	Hs01053355_m1	Thermo Fisher Scientific
NR6A1	Hs00265966_m1	Thermo Fisher Scientific
GAPDH	4325792	Thermo Fisher Scientific
RPL13A	Hs03043885_g1	Thermo Fisher Scientific
hsa-miR-99b-5p	YP00205983	Qiagen
hsa-miR-125a-5p	YP00204339	Qiagen
hsa-let-7e-5p	YP00205711	Qiagen
hsa-miR-155-5p	YP02119311	Qiagen
U6 snRNA	YP00203907	Qiagen
SNORD48	YP00203903	Qiagen
miRNA Oligos	Assay ID	Company
miR-99b-5p inhibitor	AM11021	Ambion
miR-125a-5p inhibitor	AM12651	Ambion
let-7e-5p inhibitor	AM12304	Ambion
miRNA inhibitor negative control	AM17010	Ambion
miR-99b-5p mimic	MC11021	Ambion
miR-125a-5p mimic	MC12561	Ambion
let-7e-5p mimic	MC12304	Ambion
miRNA mimic negative control	4464058	Ambion
Antibodies for western blot	Catalog	Company
PDL1	29122	Cell Signaling
Actin	A5441	Sigma
Antibodies for flow cytometry	RRID	Company
PDL1	AB-647198	BD Pharmingen
PDL2	AB-647162	BD Pharmingen
IgG PE	AB-396091	BD Pharmingen
IgG APC	AB-398467	BD Pharmingen
