# Supplementary material for: SPACA6-hosted miR-99b~125a~let-7e cluster shapes melanoma resistance by modulating mTOR-mediated immunosuppression
Source: Front Immunol. 2026 Jan 2;16:1719461. doi: 10.3389/fimmu.2025.1719461 (PMC12808473; doi:10.3389/fimmu.2025.1719461)
Supplement: Supplementary file 3 [file Table2.xlsx]

## Sheet: Table S2
Supplementary Table 2.
Differential expression of lipid metabolism-related common target genes of miR-99b, miR-125a, and let-7e.
Gene	FC	p value
ADCY1	-1.7	1.24152e-05
NR6A1	-1.6	7.75461e-05
GNAI1	-1.35	0.00136184
BCAS3	-1.14	0.0731021
NCOA6	-1	0.837225
ELK1	1.03	0.464931
ACSL4	1.23	0.025457
NR3C1	1.3	0.000167455
ACOX1	1.4	0.00175679
PAQR7	1.4	8.06569e-05
TLR2	1.5	0.000183387
ANTXR2	13.5	1.91726e-12
FC: Fold Change
FC and p-values obtained from dataset GSE68841.
